# Supplementary material for: Mobile resistome of microbial communities and antimicrobial residues from drinking water supply systems in Rio de Janeiro, Brazil
Source: Sci Rep. 2022 Nov 9;12:19050. doi: 10.1038/s41598-022-21040-7 (PMC9646821; doi:10.1038/s41598-022-21040-7)
Supplement: Supplementary file 1 — Supplementary Information 1. [file 41598_2022_21040_MOESM1_ESM.xlsx]

## Sheet: Legend
Table S1. The alpha diversity index of all samples. aTotal number of sequences after removal of chimeric, low quality and contaminated sequences. *The values were calculated after resampling and adjusting the total number of sequence reads to identical sequencing depth.
Sample	Type	Collection Date	Location	Total seqs	aSeqs	Sobs	Chao	Chao_lci	Chao_hci	Ace	Ace_lci	Ace_hci	Jackknife	Jackknife_lci	Jackknife_hci	Shannon	Shannon_lci	Shannon_hci	Npshannon	Simpson	Simpson_lci	Simpson_hci	*Sobs	*Chao	*Chao_lci	*Chao_hci	*Ace	*Ace_lci	*Ace_hci	*Jackknife	*Jackknife_lci	*Jackknife_hci	*Shannon	*Shannon_lci	*Shannon_hci	*Npshannon	*Simpson	*Simpson_lci	*Simpson_hci
BAC1.1	Non-Drinking Water	January 2015	Bacaxa River	128196	82838	2938	5563	5239	5934	8802	8415	9217	7461	6849	8072	3912	3896	3928	4017	0.058204	0.057508	0.058899	2762	11222	10109	12503	24666	23276	26151	13754	12536	14972	7.61	7.58	7.65	8.35	0.000958	0.000772	0.001143
BAC1.2	Non-Drinking Water	January 2015	Bacaxa River	294321	194703	5854	19333	18122	20664	32587	31350	33885	43560	34796	52323	8261	8234	8288	8785	0.000804	0.000694	0.000913	2921	12567	11325	13992	25318	23701	27060	15911	14455	17366	7.71	7.68	7.75	8.59	0.000771	0.000617	0.000924
BAC1.3	Non-Drinking Water	January 2015	Bacaxa River	166513	108498	4389	14972	13873	16198	25904	24790	27079	42993	30043	55944	8000	7971	8030	8533	0.000880	0.000739	0.001021	2772	10479	9487	11617	20874	19633	22206	14783	12890	16677	7.64	7.61	7.68	8.38	0.000803	0.000646	0.00096
BAC2.1	Non-Drinking Water	June 2015	Bacaxa River	139883	91701	5671	19661	18368	21085	33573	32290	34918	90879	56548	125210	8362	8341	8384	8891	0.000277	0.000252	0.000302	3016	12155	11010	13463	21701	20334	23175	26531	17258	35805	7.86	7.83	7.89	8.77	0.000255	0.000219	0.00029
BAC2.2	Non-Drinking Water	June 2015	Bacaxa River	108618	71272	4183	14946	13788	16245	25448	24334	26624	27794	22597	32990	8056	8030	8082	8596	0.000380	0.000341	0.000419	2831	10235	9297	11308	18797	17702	19973	15747	13681	17813	7.74	7.71	7.77	8.51	0.000389	0.000335	0.000443
BAC2.3	Non-Drinking Water	June 2015	Bacaxa River	74955	47115	3804	15052	13756	16517	25474	24259	26760	34483	27031	41934	7944	7915	7973	8526	0.000538	0.000456	0.000620	2783	10690	9663	11869	19630	18455	20894	19850	16315	23385	7.69	7.65	7.72	8.41	0.000573	0.000466	0.000681
BP1.1	Non-Drinking Water	January 2015	Guandu Dam	954400	629054	8693	27440	26041	28951	44741	43402	46131	70283	57462	83104	8604	8582	8626	9025	0.000542	0.000492	0.000592	3033	14906	13355	16691	27624	25742	29662	23883	19361	28406	7.79	7.76	7.83	8.76	0.000499	0.000412	0.000587
BP1.2	Non-Drinking Water	January 2015	Guandu Dam	114210	69868	3901	12907	11917	14020	19177	18283	20126	37864	28325	47403	7993	7967	8020	8531	0.000405	0.000362	0.000449	2787	8734	7999	9572	14061	13191	15005	16594	13401	19787	7.73	7.7	7.76	8.47	0.000411	0.000354	0.000468
BP1.3	Non-Drinking Water	January 2015	Guandu Dam	312197	224288	6467	19295	18197	20496	30739	29705	31820	50111	39538	60683	8431	8410	8452	8840	0.000328	0.000299	0.000357	2936	10902	9908	12038	18117	16997	19326	19080	15458	22701	7.82	7.79	7.85	8.66	0.000305	0.000258	0.000353
BP2.1	Non-Drinking Water	June 2015	Guandu Dam	115838	75343	1970	6714	5994	7563	11192	10482	11962	14278	11201	17355	7272	7233	7311	7823	0.000993	0.000831	0.001155	1970	6714	5994	7563	11192	10482	11962	14278	11200	17355	7.27	7.23	7.31	7.82	0.000993	0.000831	0.001155
BP2.2	Non-Drinking Water	June 2015	Guandu Dam	64157	43542	1754	5862	5213	6634	9902	9234	10631	19863	11189	28536	7176	7135	7216	7748	0.000928	0.000793	0.001062	1757	5946	5283	6734	10488	9792	11245	11191	8495	13887	7.17	7.13	7.21	7.75	0.000976	0.000826	0.001127
BP2.3	Non-Drinking Water	June 2015	Guandu Dam	17148	11563	893	2857	2444	3379	5118	4634	5664	8018	4572	11463	6563	6510	6617	7252	0.001508	0.001103	0.001914	893	2857	2444	3379	5118	4634	5664	8018	4572	11463	6.56	6.51	6.62	7.25	0.001508	0.001103	0.001914
CAP1.1	Non-Drinking Water	January 2015	Capivari River	88956	55645	3197	12087	10996	13331	18819	17759	19956	75932	31273	120590	7808	7778	7839	8473	0.000584	0.000478	0.000690	2822	11038	9970	12265	17735	16647	18908	17583	15201	19964	7.71	7.68	7.74	8.47	0.000573	0.00046	0.000685
CAP1.2	Non-Drinking Water	January 2015	Capivari River	91497	59092	3077	10687	9747	11761	18737	17808	19726	62090	25952	98228	7679	7645	7713	8220	0.000961	0.000794	0.001129	2597	9055	8199	10042	15377	14505	16312	15287	12814	17760	7.55	7.51	7.58	8.16	0.000958	0.000774	0.001142
CAP1.3	Non-Drinking Water	January 2015	Capivari River	113148	67121	4698	16930	15670	18335	29951	28779	31180	89507	52778	126236	8060	8032	8087	8521	0.000682	0.000590	0.000774	2744	10150	9192	11252	18730	17632	19909	12459	11462	13456	7.65	7.62	7.69	8.35	0.000655	0.000531	0.000778
CAP2.1	Non-Drinking Water	June 2015	Capivari River	106749	68410	5366	17593	16454	18848	29985	28772	31260	69856	40328	99384	8325	8302	8348	8911	0.000302	0.000267	0.000338	3027	12578	11377	13951	23681	22182	25297	18773	16315	21231	7.85	7.83	7.88	8.78	0.000294	0.000244	0.000343
CAP2.2	Non-Drinking Water	June 2015	Capivari River	107877	62683	4725	16747	15533	18098	28129	26936	29386	62657	42551	82763	8187	8162	8212	8772	0.000380	0.000330	0.000431	2973	12011	10872	13315	20889	19564	22319	15038	13702	16375	7.81	7.78	7.84	8.69	0.000363	0.0003	0.000427
CAP2.3	Non-Drinking Water	June 2015	Capivari River	180041	111225	9409	34150	32337	36107	56074	54375	57838	158215	105073	211358	8844	8826	8863	9374	0.000247	0.000217	0.000276	3243	16941	15184	18956	31489	29318	33841	18992	17494	20490	7.96	7.93	7.98	9.14	0.000245	0.000187	0.000304
COPA	Drinking Water	January 2015	Copacabana	57306	35376	998	3795	3213	4529	7635	6982	8360	5094	4348	5840	6586	6529	6642	7227	0.001944	0.001529	0.002359	998	3795	3213	4529	7635	6982	8360	5094	4348	5840	6.58	6.53	6.64	7.23	0.001944	0.001529	0.002359
CTO	Drinking Water	January 2015	Centro	28232	18326	956	3591	3033	4299	5796	5238	6427	2277133	384363	4169903	6617	6563	6671	7320	0.001590	0.001152	0.002028	956	3591	3033	4300	5796	5238	6427	2277133	384363	4169903	6.62	6.56	6.67	7.32	0.00159	0.001152	0.002028
FOZ1.1	Non-Drinking Water	January 2015	Sao Joao Mouth	97183	60508	3099	11943	10837	13207	19196	18128	20341	31297	23706	38888	7838	7810	7865	8530	0.000329	0.000292	0.000367	2838	11035	9971	12258	19048	17935	20244	28890	21110	36670	7.76	7.73	7.79	8.51	0.000338	0.000296	0.000381
FOZ1.2	Non-Drinking Water	January 2015	Sao Joao Mouth	106063	70822	1689	5508	4890	6245	8021	7455	8643	121319	31955	210684	7107	7064	7148	7639	0.001114	0.000954	0.001275	1689	5508	4890	6245	8021	7455	8643	121319	31955	210684	7.11	7.06	7.15	7.64	0.001114	0.000954	0.001275
FOZ1.3	Non-Drinking Water	January 2015	Sao Joao Mouth	112319	75745	4025	13013	12051	14091	22493	21481	23563	21808	19094	24521	7926	7897	7955	8420	0.000608	0.000545	0.000671	2691	9799	8871	10866	18200	17126	19355	11958	11029	12886	7.63	7.61	7.66	8.29	0.000559	0.000487	0.000631
FOZ2.1	Non-Drinking Water	June 2015	Sao Joao Mouth	119169	74351	4734	18403	16979	19993	30806	29561	32114	52015	38663	65367	8184	8160	8209	8713	0.000324	0.000293	0.000355	2909	11347	10275	12576	19776	18599	21042	16275	14180	18370	7.79	7.77	7.82	8.6	0.000316	0.000275	0.000356
FOZ2.2	Non-Drinking Water	June 2015	Sao Joao Mouth	185116	116216	7244	23960	22594	25447	40477	39138	41872	467625	174888	760363	8592	8573	8612	9078	0.000239	0.000218	0.000259	3109	13482	12186	14963	24703	23088	26449	18458	16263	20653	7.91	7.88	7.93	8.91	0.000224	0.000192	0.000256
FOZ2.3	Non-Drinking Water	June 2015	Sao Joao Mouth	243388	133694	9773	36623	34659	38741	65054	63253	66915	146292	101006	191578	8842	8824	8860	9290	0.000232	0.000214	0.000250	3183	16118	14455	18028	34524	32315	36900	17497	16126	18867	7.93	7.91	7.96	9.03	0.000212	0.000182	0.000242
ILHA	Drinking Water	January 2015	Ilha do Governador	109730	72632	2274	8501	7608	9543	14871	13949	15865	15633	12864	18403	7366	7326	7407	7976	0.00132	0.001068	0.001572	2274	8501	7608	9543	14871	13949	15865	15634	12864	18403	7.37	7.33	7.41	7.98	0.00132	0.001068	0.001572
ITA	Drinking Water	January 2015	Itaguai	131716	83266	1338	4834	4192	5620	8022	7420	8684	6291	5539	7042	6806	6755	6857	7331	0.001942	0.001597	0.002287	1338	4834	4192	5620	8022	7420	8684	6291	5539	7043	6.81	6.76	6.86	7.33	0.001942	0.001597	0.002287
JBO	Drinking Water	January 2015	Jardim Botanico	6677	3956	562	2663	2080	3471	5893	5182	6714	2988	2546	3430	6094	6021	6166	6933	0.002432	0.001647	0.003217	562	2663	2080	3471	5893	5182	6714	2989	2547	3431	6.09	6.02	6.17	6.93	0.002432	0.001647	0.003217
JPA	Drinking Water	January 2015	Jacarepagua	19774	13001	778	2994	2482	3659	5565	4980	6230	4375	3521	5229	6408	6347	6468	7155	0.001866	0.001366	0.002366	778	2994	2482	3659	5565	4980	6231	4375	3521	5229	6.41	6.35	6.47	7.15	0.001866	0.001366	0.002366
JUT1.1	Non-Drinking Water	January 2015	Juturnaiba Dam	102495	64313	1878	6268	5595	7063	10390	9702	11138	31487	15492	47482	7235	7195	7275	7821	0.000979	0.000823	0.001136	1878	6268	5595	7063	10389	9702	11138	31487	15492	47482	7.23	7.19	7.27	7.82	0.000979	0.000823	0.001136
JUT1.2	Non-Drinking Water	January 2015	Juturnaiba Dam	83023	51944	1185	4235	3645	4966	6692	6153	7290	7384	5782	8985	6696	6644	6749	7228	0.002044	0.001667	0.002420	1185	4235	3645	4966	6692	6153	7289	7384	5783	8985	6.69	6.64	6.75	7.23	0.002044	0.001667	0.00242
JUT1.3	Non-Drinking Water	January 2015	Juturnaiba Dam	164665	106183	2462	8156	7379	9055	13107	12362	13908	43276	21688	64864	7398	7360	7436	7895	0.001215	0.001044	0.001386	2375	7760	7017	8621	12237	11516	13014	15548	12639	18457	7.36	7.32	7.41	7.88	0.001263	0.00108	0.001445
JUT2.1	Non-Drinking Water	June 2015	Juturnaiba Dam	150764	95863	2038	6823	6108	7664	12621	11897	13398	12135	10126	14144	7232	7192	7272	7712	0.001208	0.001040	0.001376	2038	6823	6108	7664	12621	11897	13398	12135	10126	14145	7.23	7.19	7.27	7.71	0.001208	0.00104	0.001376
JUT2.2	Non-Drinking Water	June 2015	Juturnaiba Dam	120275	74263	1697	5273	4708	5944	8982	8370	9649	9230	7452	11007	7112	7070	7153	7658	0.001101	0.000941	0.001262	1697	5273	4708	5944	8982	8370	9649	9229	7452	11007	7.11	7.07	7.15	7.66	0.001101	0.000941	0.001262
JUT2.3	Non-Drinking Water	June 2015	Juturnaiba Dam	216879	132314	3036	6182	5758	6672	9345	8957	9759	8555	7794	9314	4947	4935	4959	4996	0.028124	0.027708	0.028541	2353	7714	6968	8581	12555	11847	13316	11431	10034	12827	7.38	7.34	7.42	7.86	0.001042	0.000909	0.001175
LEB	Drinking Water	January 2015	Leblon	114217	69403	1290	4860	4194	5680	8952	8274	9696	7601	6227	8975	6810	6760	6861	7377	0.001749	0.001396	0.002101	1290	4860	4194	5680	8952	8274	9696	7601	6227	8976	6.81	6.76	6.86	7.38	0.001749	0.001396	0.002101
REA	Drinking Water	January 2015	Realengo	11461	6552	291	1398	1000	2019	2954	2481	3528	1513	1230	1796	5430	5327	5532	6327	0.004937	0.002712	0.007163	291	1398	1000	2019	2954	2481	3528	1513	1230	1796	5.43	5.37	5.53	6.33	0.004937	0.002712	0.007163
RG1.1	Non-Drinking Water	January 2015	Guandu River	83216	56256	2576	9222	8328	10255	14051	13213	14955	85561	42985	128137	7591	7557	7625	8227	0.000696	0.000561	0.000831	2576	9222	8328	10255	14051	13213	14955	85561	42985	128138	7.59	7.56	7.62	8.23	0.000696	0.000561	0.000831
RG1.2	Non-Drinking Water	January 2015	Guandu River	184390	121578	4075	13993	12915	15203	21893	20903	22940	47553	30558	64549	7975	7947	8003	8483	0.000573	0.000502	0.000644	2752	9247	8427	10186	16362	15380	17421	15109	12784	17435	7.68	7.65	7.71	8.39	0.00054	0.000456	0.000625
RG1.3	Non-Drinking Water	January 2015	Guandu River	121429	79748	3728	12338	11370	13428	21600	20659	22594	45470	28770	62169	7914	7886	7941	8407	0.000516	0.000449	0.000582	2721	9701	8793	10744	17096	16123	18139	14546	12692	16399	7.68	7.65	7.71	8.34	0.000485	0.00041	0.00056
RG2.1	Non-Drinking Water	June 2015	Guandu River	85139	55597	1985	5861	5295	6523	9630	9017	10297	14006	10292	17720	7339	7304	7375	7926	0.000702	0.000599	0.000806	1985	5861	5295	6523	9630	9017	10297	14006	10292	17720	7.34	7.3	7.37	7.93	0.000702	0.000599	0.000806
RG2.2	Non-Drinking Water	June 2015	Guandu River	55994	36719	1877	6251	5575	7052	8971	8358	9643	39559	22328	56790	7261	7222	7299	7856	0.000907	0.000746	0.001069	1877	6251	5575	7052	8971	8358	9643	39559	22328	56790	7.26	7.22	7.29	7.86	0.000907	0.000746	0.001069
RG2.3	Non-Drinking Water	June 2015	Guandu River	58607	35210	2440	8666	7808	9663	15604	14712	16561	17217	13512	20921	7499	7465	7534	8059	0.000692	0.000603	0.000781	2440	8666	7808	9663	15604	14712	16561	17217	13512	20922	7.49	7.46	7.53	8.06	0.000692	0.000603	0.000781
RM1.1	Non-Drinking Water	January 2015	Macacos River	97676	62973	2636	10055	9042	11227	16195	15317	17134	24957	18144	31769	7519	7484	7555	8044	0.000962	0.000812	0.001112	2511	9270	8339	10349	15219	14345	16159	196771	44634	348908	7.48	7.45	7.52	8.04	0.000969	0.000812	0.001126
RM1.2	Non-Drinking Water	January 2015	Macacos River	791230	504682	9601	35930	33985	38030	64734	62936	66593	165247	106600	223893	8670	8650	8692	9071	0.000484	0.000445	0.000523	2994	15093	13485	16947	33048	30997	35250	19432	16958	21906	7.78	7.75	7.81	8.69	0.000472	0.000396	0.000548
RM1.3	Non-Drinking Water	January 2015	Macacos River	320537	226161	5192	16800	15689	18028	28661	27574	29801	42780	32664	52896	8189	8165	8214	8638	0.000454	0.000411	0.000496	2836	10752	9743	11908	19904	18708	21189	13563	12381	14745	7.72	7.69	7.76	8.49	0.000452	0.000389	0.000514
RM2.1	Non-Drinking Water	June 2015	Macacos River	113167	78098	2747	8433	7702	9271	13574	12879	14317	16265	13765	18764	7561	7528	7595	8020	0.000880	0.000743	0.001017	2445	7550	6864	8344	12143	11460	12877	11249	9978	12522	7.48	7.44	7.51	7.99	0.000874	0.000726	0.001021
RM2.2	Non-Drinking Water	June 2015	Macacos River	119845	73148	1898	6498	5789	7336	11591	10871	12369	125908	31127	220689	7218	7178	7258	7750	0.001041	0.000887	0.001195	1898	6498	5789	7336	11591	10871	12369	125908	31127	220689	7.22	7.18	7.26	7.75	0.001041	0.000887	0.001195
RM2.3	Non-Drinking Water	June 2015	Macacos River	352631	198203	4698	20772	19042	22710	40561	38965	42232	68731	44812	92650	7967	7936	7998	8454	0.000950	0.000844	0.001056	2695	11604	10397	12998	23764	22399	25224	17139	14807	19472	7.55	7.51	7.59	8.24	0.000954	0.00081	0.001098
RP1.1	Non-Drinking Water	January 2015	Pirai River	114861	72823	2776	9788	8880	10830	19022	18052	20053	16690	13841	19539	7599	7564	7633	8161	0.000902	0.000733	0.001072	2581	8909	8072	9875	17521	16566	18542	15432	12786	18078	7.54	7.51	7.57	8.14	0.000944	0.000758	0.001129
RP1.2	Non-Drinking Water	January 2015	Pirai River	177273	112333	3498	12421	11369	13615	21428	20441	22471	20882	18069	23696	7781	7751	7811	8238	0.000675	0.000602	0.000748	2585	9526	8590	10607	18426	17427	19492	16149	13663	18637	7.55	7.52	7.59	8.14	0.000706	0.000607	0.000805
RP1.3	Non-Drinking Water	January 2015	Pirai River	608534	426870	6981	10840	10491	11225	13793	13446	14158	14231	13429	15033	4857	4852	4862	4899	0.030651	0.030409	0.030893	2949	13256	11917	14795	26119	24502	27856	15959	14591	17328	7.76	7.73	7.79	8.63	0.000509	0.000419	0.0006
RP2.1	Non-Drinking Water	June 2015	Pirai River	99626	67208	1518	4877	4311	5557	8391	7816	9019	10348	7702	12993	7064	7024	7105	7633	0.000921	0.000772	0.001070	1518	4877	4311	5557	8391	7816	9019	10348	7702	12993	7.06	7.02	7.11	7.63	0.000921	0.000772	0.00107
RP2.2	Non-Drinking Water	June 2015	Pirai River	71728	50262	1209	4157	3598	4847	7405	6834	8034	5302	4658	5945	6754	6704	6804	7282	0.001647	0.001359	0.001934	1209	4157	3598	4847	7405	6834	8034	5302	4658	5945	6.75	6.71	6.81	7.28	0.001647	0.001359	0.001934
RP2.3	Non-Drinking Water	June 2015	Pirai River	185133	125875	3586	14695	13352	16223	25816	24659	27037	42181	28844	55517	7805	7775	7835	8270	0.000643	0.000578	0.000708	2594	10090	9066	11276	18823	17776	19942	40383	22075	58691	7.56	7.53	7.59	8.14	0.000647	0.000569	0.000724
RQ1.1	Non-Drinking Water	January 2015	Queimados River	112396	69938	2573	9107	8230	10121	15704	14800	16675	16058	13157	18960	7493	7457	7530	8050	0.000977	0.000830	0.001123	2503	8717	7876	9689	15141	14265	16083	15704	12448	18959	7.47	7.43	7.51	8.03	0.000997	0.000844	0.00115
RQ1.2	Non-Drinking Water	January 2015	Queimados River	351143	236160	3612	13680	12492	15026	22675	21627	23784	33274	25129	41418	7737	7704	7771	8213	0.001187	0.001008	0.001366	2585	9526	8590	10607	18426	17427	19492	16149	13663	18637	7.55	7.52	7.59	8.14	0.000706	0.000607	0.000805
RQ1.3	Non-Drinking Water	January 2015	Queimados River	186698	117229	2397	7860	7109	8731	13128	12377	13936	18768	13798	23739	7421	7383	7459	7952	0.001179	0.000967	0.001390	2397	7860	7109	8731	13128	12377	13936	18768	13798	23739	7.42	7.38	7.46	7.95	0.001179	0.000967	0.00139
RQ2.1	Non-Drinking Water	June 2015	Queimados River	117663	79192	2334	9232	8240	10392	17773	16755	18863	18308	13573	23044	7430	7392	7468	8046	0.001007	0.000830	0.001185	2334	9232	8239	10392	17773	16755	18863	18308	13573	23044	7.43	7.39	7.47	8.05	0.001007	0.00083	0.001185
RQ2.2	Non-Drinking Water	June 2015	Queimados River	126842	81609	2411	9866	8803	11104	19250	18144	20434	18353	14996	21710	7433	7394	7471	8050	0.001062	0.000892	0.001232	2411	9866	8803	11104	19250	18144	20434	18353	14996	21710	7.43	7.39	7.47	8.05	0.001062	0.000892	0.001232
RQ2.3	Non-Drinking Water	June 2015	Queimados River	58982	39366	1589	6932	6005	8054	14626	13559	15789	170193	20659	319728	7086	7041	7130	7796	0.001048	0.000866	0.001231	1589	6932	6005	8054	14626	13559	15789	170193	20659	319728	7.09	7.04	7.13	7.79	0.001048	0.000866	0.001231
SJA1.1	Non-Drinking Water	January 2015	Sao Joao River	90404	56811	5336	17953	16764	19266	29810	28617	31063	80523	45895	115151	8324	8301	8346	8895	0.000284	0.000254	0.000314	3022	12033	10912	13313	20299	18963	21747	18101	15629	20572	7.86	7.83	7.89	8.78	0.000272	0.000232	0.000312
SJA1.2	Non-Drinking Water	January 2015	Sao Joao River	71120	46110	2787	10224	9252	11343	18388	17421	19418	19129	15835	22424	7621	7587	7654	8193	0.000753	0.000634	0.000873	2596	9319	8420	10357	17033	16088	18043	14863	12762	16965	7.56	7.52	7.59	8.16	0.000775	0.000645	0.000905
SJA1.3	Non-Drinking Water	January 2015	Sao Joao River	76086	48807	4750	16748	15535	18097	30157	28952	31423	55464	34193	76735	8141	8115	8166	8649	0.000423	0.000380	0.000466	2875	11815	10655	13148	22209	20905	23608	19216	16519	21912	7.76	7.72	7.79	8.54	0.000402	0.000344	0.000461
SJA2.1	Non-Drinking Water	June 2015	Sao Joao River	85607	49817	5464	19156	17867	20580	31128	29875	32446	120738	69764	171713	8333	8310	8355	8895	0.000311	0.000273	0.000349	3034	12239	11094	13545	22569	21168	24080	15498	14124	16871	7.86	7.83	7.89	8.79	0.000292	0.000241	0.000342
SJA2.2	Non-Drinking Water	June 2015	Sao Joao River	103257	65835	4746	16868	15638	18235	27586	26419	28815	80723	48825	112621	8175	8151	8200	8727	0.000390	0.000343	0.000437	2935	11402	10337	12621	21111	19828	22492	15569	13992	17146	7.79	7.77	7.83	8.64	0.000367	0.000308	0.000427
SJA2.3	Non-Drinking Water	June 2015	Sao Joao River	828190	518826	24781	71240	69171	73406	111882	109965	113843	1371687	827148	1916227	9718	9718	9718	1005	0.000153	0.000142	0.000165	3468	22932	20359	25897	27224	23438	31729	24735	22328	27142	8.06	8.04	8.09	9.62	0.000135	0.000104	0.000166
STZ	Drinking Water	January 2015	Santa Tereza	24384	15926	753	2576	2158	3117	4753	4270	5303	4941	3646	6236	6361	6299	6424	7073	0.002286	0.001565	0.003007	753	2576	2158	3117	4753	4270	5303	4941	3646	6236	6.36	6.29	6.42	7.07	0.002286	0.001565	0.003007
UNA	Drinking Water	January 2015	Unamar	124645	74831	2056	7284	6503	8203	12248	11490	13067	34818	20298	49337	7319	7280	7358	7902	0.001024	0.000836	0.001211	2056	7284	6503	8203	12248	11490	13067	34818	20298	49337	7.32	7.28	7.36	7.9	0.001024	0.000836	0.001211
VAL	Drinking Water	January 2015	Vista Alegre	16156	10182	519	2227	1749	2891	4158	3618	4792	2615	2191	3039	6022	5948	6096	6847	0.002529	0.001683	0.003376	519	2227	1749	2891	4158	3618	4792	2615	2191	3039	6.02	5.95	6.09	6.85	0.002529	0.001683	0.003376
