# Supplementary material for: Mobile resistome of microbial communities and antimicrobial residues from drinking water supply systems in Rio de Janeiro, Brazil
Source: Sci Rep. 2022 Nov 9;12:19050. doi: 10.1038/s41598-022-21040-7 (PMC9646821; doi:10.1038/s41598-022-21040-7)
Supplement: Supplementary file 2 — Supplementary Information 2. [file 41598_2022_21040_MOESM2_ESM.xlsx]

## Sheet: Plan1
Table S2. Metadata, physical characteristics and antibiotic residues detected of all samples.
	Geographic Coordinates	Type	Collection Date	pH	Conductivity (μS/cm)	Turbidity (NTU)	Dissolved Oxygen (mg/L)	Temperature (ºC)	Salinity (%)	Total Coliforms (MPN/100ml)	E. coli (MPN/100ml)	Cephalexin	Cefapirin	Cefaclor	Cefoperazone	Azithromycin	Clarithromycin	Troleandomycin	Roxithromycin	Sulfamethoxazole
Piraí river	22°37'41.90"S 43°53'49.22"W	Non-Drinking Water	January 2015	6.9	0.116	4.2	5.6	21.1	0	24196	17329	ND*	ND*	ND*	ND*	ND*	ND*	ND*	ND*	ND*
			June 2015	7.84	0.091	1	4.6	22.5	0	24196	1500	17.1	ND*	ND*	DNQ**	ND*	DNQ**	ND*	ND*	ND*
Macacos river	22°38'5.99"S 43°42'17.79"W	Non-Drinking Water	January 2015	6.7	0.322	7.1	2.4	22.8	0	24196	24196	539	DNQ**	DNQ**	DNQ**	ND*	179	ND*	ND*	DNQ**
			June 2015	7.22	0.218	4	5.07	22.2	0	24196	15531	129.5	ND*	ND*	ND*	8.50	8.11	ND*	ND*	47.4
Guandu river	22°43'40.35"S 43°38'26.18"W	Non-Drinking Water	January 2015	6.5	0.108	3	5.4	23	0	6867	4352	DNQ**	DNQ**	DNQ**	DNQ**	ND*	DNQ**	ND*	ND*	DNQ**
			June 2015	6.1	0.096	5.8	5.2	22.2	0	24196	402	ND*	ND*	ND*	ND*	ND*	1.45*	ND*	ND*	ND*
Queimados river	22°44'45.90"S 43°36'42.37"W	Non-Drinking Water	January 2015	7.2	0.446	32.6	0.7	20	0	24196	24196	398	116	DNQ**	DNQ**	ND*	178	ND*	ND*	105
			June 2015	7.4	0.438	15	2.5	22.2	0.1	24196	24196	ND*	ND*	23.1	ND*	49.9	53.6	ND*	ND*	340.5
Guandu Dam	22°48'31.69"S 43°37'39.44"W	Non-Drinking Water	January 2015	7.22	0.095	3	4.13	24	0	7701	547.5	DNQ**	DNQ**	DNQ**	DNQ**	ND*	185	ND*	ND*	DNQ**
			June 2015	7.44	0.07	1	5.19	23.8	0	228	4.1	ND*	ND*	ND*	ND*	ND*	ND*	ND*	ND*	ND*
Juturnaíba dam	22°38'26.98"S 42°18'16.97"W	Non-Drinking Water	January 2015	7.34	0.068	1	4.8	25	0	3538	74	ND*	ND*	ND*	ND*	ND*	ND*	ND*	ND*	ND*
			June 2015	8	0.054	12	5.33	29.8	0	24196	7556	ND*	ND*	ND*	DNQ**	ND*	ND*	ND*	ND*	ND*
São João river	22°33'52.85"S 42°21'49.68"W	Non-Drinking Water	January 2015	7.34	0.034	5	5.64	25	0	24196	135	ND*	ND*	ND*	ND*	ND*	ND*	ND*	ND*	ND*
			June 2015	6.88	0.023	6	5.8	29	0	24196	24196	ND*	ND*	ND*	DNQ**	ND*	ND*	ND*	ND*	ND*
Bacaxá river	22°42'44.56"S 42°21'37.18"W	Non-Drinking Water	January 2015	6.94	0.087	3	5.07	26	0	5794	97	ND*	ND*	ND*	ND*	ND*	ND*	ND*	ND*	ND*
			June 2015	7.5	0.08	4	5.4	30	0	24196	20	ND*	ND*	ND*	ND*	ND*	ND*	ND*	ND*	ND*
Capivari river	22°38'33.31"S 42°24'0.87"W	Non-Drinking Water	January 2015	6.38	0.064	15	4.74	25	0	24196	3654	DNQ**	DNQ**	DNQ**	DNQ**	ND*	DNQ**	ND*	ND*	DNQ**
			June 2015	6.8	0.052	14	4.97	31	0	24196	2130	ND*	ND*	ND*	ND*	ND*	DNQ**	ND*	ND*	ND*
Sao Joao Mouth	22°35'41.08"S 41°59'43.85"W	Non-Drinking Water	January 2015	7.73	36.6	1	4.8	25	2.3	24196	24196	DNQ**	DNQ**	DNQ**	548	ND*	DNQ**	ND*	ND*	DNQ**
			June 2015	7	43.9	2	5.65	28	2.84	24196	209	ND*	ND*	ND*	ND*	3.06	1.98	ND*	ND*	ND*
Centro	22°54'13'' S 43°12'35'' W	Drinking Water	June 2015	8.45	0.115	1	5.57	21.2	0	0	0	ND*	ND*	ND*	ND*	ND*	ND*	ND*	ND*	ND*
Santa Teresa	19°55'53'' S 40°35'43'' W	Drinking Water	June 2015	10	0.13	1	6.3	21.8	0	0	0	ND*	ND*	ND*	ND*	ND*	ND*	ND*	ND*	ND*
Ilha do Governador	43°09'27” S 43°16'17” W	Drinking Water	June 2015	6.74	0.075	2	6.2	20.5	0	0	0	ND*	ND*	ND*	ND*	ND*	ND*	ND*	ND*	ND*
Vista Alegre	22°49′51″S 43°18′58″W	Drinking Water	June 2015	5.1	0.115	7	6.08	21.9	0	0	0	ND*	ND*	ND*	ND*	ND*	ND*	ND*	ND*	ND*
Jacarépagua	22°54′13″ S 43°12′35″ W	Drinking Water	June 2015	6.53	0.115	45	5.88	21.8	0	0	0	ND*	ND*	ND*	ND*	ND*	ND*	ND*	ND*	ND*
Realengo	22°52'51" S 43°26'15" W	Drinking Water	June 2015	10.4	0.118	2	6.2	22	0	0	0	ND*	ND*	ND*	ND*	ND*	ND*	ND*	ND*	ND*
Copacabana	22°58' 14.59'' S 43°10' 56.51'' W	Drinking Water	June 2015	7.4	0.107	0	6.11	19.8	0	0	0	ND*	ND*	ND*	ND*	ND*	DNQ**	ND*	ND*	ND*
Jardim Botânico	22°58'5.509" S 43°13'33.359" W	Drinking Water	June 2015	4.95	0.116	0	4.94	21.4	0	0	0	ND*	ND*	ND*	ND*	ND*	ND*	ND*	ND*	ND*
Leblon	22º59'21,00" S 43º13'35" W	Drinking Water	June 2015	5.45	0.107	1	5.97	20.8	0	0	0	ND*	ND*	ND*	ND*	ND*	DNQ**	DNQ**	DNQ**	ND*
Itaguaí	22°51'59'' S 43°46'38'' W	Drinking Water	June 2015	6	0.027	2	5.5	21.8	0	0	0	ND*	ND*	ND*	ND*	DNQ**	DNQ**	ND*	ND*	ND*
Unamar	22°52' 43'' S42°1' 12'' W	Drinking Water	June 2015	7.2	0.1	3	5.2	21.3	0	0	0	ND*	ND*	ND*	ND*	ND*	DNQ**	ND*	ND*	12.5
*Not detected
**Detected/Not Quantified
